# Supplementary material for: Fertilization Alters Indicator Species Serving as Bioindicators for Evaluating Agricultural Practices Related to Maize Grain Yield
Source: Microorganisms. 2025 Jun 13;13(6):1384. doi: 10.3390/microorganisms13061384 (PMC12195582; doi:10.3390/microorganisms13061384)
Supplement: Supplementary file 1 [file microorganisms-13-01384-s001.zip]

Archive with 1 entries (1 files):
- microorganisms-3625610-supplementary.pdf
